# Supplementary material for: Guava (Psidium guajava L.) Leaf Extract as Bioactive Substances for Anti-Androgen and Antioxidant Activities
Source: Plants (Basel). 2022 Dec 14;11(24):3514. doi: 10.3390/plants11243514 (PMC9784754; doi:10.3390/plants11243514)
Supplement: Supplementary file 1 [file plants-11-03514-s001.zip]

Archive with 1 entries (1 files):
- plants-2033392-supplementary.docx
